# Supplementary material for: Analysis of Obligatory Involvement of Medical Students in Pandemic Response in the Czech Republic: Competencies, Experiences, and Legal Implications
Source: Int J Public Health. 2022 Dec 22;67:1605187. doi: 10.3389/ijph.2022.1605187 (PMC9812944; doi:10.3389/ijph.2022.1605187)
Supplement: Supplementary file 1 [file Table1.xlsx]

## Sheet: List1
Country	Work obligation	Students involved
Austria	No	Yes
Belgium	No	Yes
Croatia	No	Yes
Denmark	No	Yes
Estonia	No	Yes
Finland	No	Yes
Greece	No	Yes
Hungary	Yes	Yes
Italy	No	Yes
Latvia	No	Yes
Lithuania	No	No
Netherlands	No	Yes
Norway	No	Yes
Poland	No	Yes
Portugal	No	Yes
Slovakia	No	Yes
Spain – Catalonia region only	Yes	Yes
Spain – excluding Catalonia	No	Yes
Sweden	No	Yes
Switzerland	No	Yes
